# Supplementary material for: Unveiling protist diversity associated with the Pacific oyster Crassostrea gigas using blocking and excluding primers
Source: BMC Microbiol. 2020 Jul 3;20:193. doi: 10.1186/s12866-020-01860-1 (PMC7333408; doi:10.1186/s12866-020-01860-1)
Supplement: Supplementary file 1 — Additional file 1: Table S1. Microbiota samples [file 12866_2020_1860_MOESM1_ESM.xls]

## Sheet: Table S1
Table S1. Microbiota samples.
Sampling	Site	Name used in this study	Other family name	Family origin	Number of samples
1	Hatchery (Argenton, France)	O1.S1	F09	Atlantic Ocean	6
		O2.S1	F15	Atlantic Ocean	4
		O3.S1	F21	Mass selection	4
		O4.S1	F32	Mediterranean Sea	5
		O5.S1	F44	Mediterranean Sea	7
2	Transplantation in the Atlantic Ocean (April 2016)	O1.S2	F09	Atlantic Ocean	3
		O2.S2	F15	Atlantic Ocean	3
		O3.S2	F21	Mass selection	2
		O4.S2	F32	Mediterranean Sea	3
		O5.S2	F44	Mediterranean Sea	3
3	Transplantation in the Atlantic Ocean (July 2016)	O1.S3	F09	Atlantic Ocean	3
		O2.S3	F15	Atlantic Ocean	3
		O3.S3	F21	Mass selection	2
		O4.S3	F32	Mediterranean Sea	3
		O5.S3	F44	Mediterranean Sea	3
